# Supplementary material for: Causal association between thyroid function and the risk of infertility: a Mendelian randomization study
Source: Front Endocrinol (Lausanne). 2024 Oct 4;15:1425639. doi: 10.3389/fendo.2024.1425639 (PMC11486735; doi:10.3389/fendo.2024.1425639)
Supplement: Supplementary file 1 [file Table1.xlsx]

## Sheet: Supplementary overview
Causal association between thyroid function and the risk of infertility: a Mendelian Randomization Study
Qinyu Liu et al.
Overview of supplementary tables
Table S1 Source of exposure genome-wide association study summary data
Table S2 Source of outcome genome-wide association study summary data
Table S3 Summary-level instrument-exposure associations
Table S4 Two-sample Mendelian randomization for effects of Thyroid function on infertility

## Sheet: S1
Table S1 Source of exposure genome-wide association study summary data
	Number of SNPS	GWAS	Population	Source
Female
TSH	20	ThyroidOmics	European	Teumer et al Genome-wide analyses identify a role for SLC17A4 and AADAT in thyroid hormone regulation
fT4	11	ThyroidOmics	European	Teumer et al Genome-wide analyses identify a role for SLC17A4 and AADAT in thyroid hormone regulation
hypothyroidism	13	UK Biobank	European	https://broad-ukb-sumstats-us-east-1.s3.amazonaws.com/round2/additive-tsvs/HYPOTHYROIDISM.gwas.imputed_v3.female.tsv.bgz
hyperthyroidism	4	UK Biobank	European	https://broad-ukb-sumstats-us-east-1.s3.amazonaws.com/round2/additive-tsvs/20002_1225.gwas.imputed_v3.female.tsv.bgz
Overall
high TSH	9	ThyroidOmics	European	Sterenborg et al Multi-trait analysis characterizes the genetics of thyroid function and identifies causal associations with clinical implications
low TSH	14	ThyroidOmics	European	Sterenborg et al Multi-trait analysis characterizes the genetics of thyroid function and identifies causal associations with clinical implications
Male
TSH	25	ThyroidOmics	European	Teumer et al Genome-wide analyses identify a role for SLC17A4 and AADAT in thyroid hormone regulation
fT4	9	ThyroidOmics	European	Teumer et al Genome-wide analyses identify a role for SLC17A4 and AADAT in thyroid hormone regulation
hypothyroidism	8	UK Biobank	European	https://broad-ukb-sumstats-us-east-1.s3.amazonaws.com/round2/additive-tsvs/20002_1226.gwas.imputed_v3.male.tsv.bgz
hyperthyroidism	3	UK Biobank	European	https://broad-ukb-sumstats-us-east-1.s3.amazonaws.com/round2/additive-tsvs/20002_1225.gwas.imputed_v3.male.tsv.bgz

## Sheet: S2
Table S2 Source of outcome genome-wide association study summary data
	Ncase	Ncontrol	Control definitions (FinnGen only)	Median age at first event* (years)	Unadjusted period prevalence*(%)	ICD-10, Version 16	GWAS	Population	Source
Female
Female Infertility	14759	111583	Control exclude N14_FEMALEGENNONINF	31	6.57	N97	Finngen R10	European	https://storage.googleapis.com/finngen-public-data-r10/summary_stats/finngen_R10_N14_FEMALEINFERT.gz
Endometriosis related infertility	3575	219470	Control conditions not N14_FEMALEINFERT or RX_INFERTILITY	31	1.56	N80 and N97	Finngen R10	European	https://storage.googleapis.com/finngen-public-data-r10/summary_stats/finngen_R10_N14_ENDOMET_INFERT.gz
Female infertility, cervical, vaginal, other or unspecified origin	12713	111583	Control exclude N14_FEMALEGENNONINF	31	5.66	N97.3, N97.4, N97.8, N97.9	Finngen R10	European	https://storage.googleapis.com/finngen-public-data-r10/summary_stats/finngen_R10_N14_FIOTHNAS.gz
Female infertility, tubal origin	1647	111583	Control exclude N14_FEMALEGENNONINF	33	0.72	N97.1	Finngen R10	European	https://storage.googleapis.com/finngen-public-data-r10/summary_stats/finngen_R10_N14_FITUB.gz
Female infertility, uterine origin	114	111583	Control exclude N14_FEMALEGENNONINF	34	0.05	N97.2	Finngen R10	European	https://storage.googleapis.com/finngen-public-data-r10/summary_stats/finngen_R10_N14_FIUTERINE.gz
Female infertility, associated with anovulation	2792	111583	Control exclude N14_FEMALEGENNONINF	30	1.25	N97.0	Finngen R10	European	https://storage.googleapis.com/finngen-public-data-r10/summary_stats/finngen_R10_N14_FIANOV.gz
Male
Male infertility	1429	130139	Control exclude N14_MALEGEN	34	0.82	N46	Finngen R10	European	https://storage.googleapis.com/finngen-public-data-r10/summary_stats/finngen_R10_N14_MALEINFERT.gz
*Median age at first event: Median age at the first occurrence of the endpoint
*Period prevalence: Number of individuals with the endpoint of interest divided by the total number of individuals in the cohort

## Sheet: S3
Table S3 Summary-level instrument-exposure associations
Exposure	GWAS	Count	SNP	Chromosome	BP	Effect allele	Other allele	Pval	Beta	Standard error	Participants, N	Nearest gene	Strength, F
TSH_female	ThyroidOmics	1	rs10410204	19	7224350	C	T	2.478e-10	-0.0537	0.0085	28817	INSR	39.9127
TSH_female	ThyroidOmics	2	rs1042673	17	70121339	A	G	2.919e-12	-0.0579	0.0083	30097	SOX9	48.6632
TSH_female	ThyroidOmics	3	rs10748781	10	101283330	C	A	5.794e-10	0.0537	0.0087	30097	NKX2-3	38.0987
TSH_female	ThyroidOmics	4	rs11638818	15	89119711	G	A	7.925e-09	0.0511	0.0089	30097	DET1	32.9657
TSH_female	ThyroidOmics	5	rs116909374	14	36738361	C	T	3.255e-09	0.1904	0.0322	24790	MBIP	34.9641
TSH_female	ThyroidOmics	6	rs11755845	6	43904780	C	T	9.603e-13	0.0705	0.0099	27079	C6orf223	50.7117
TSH_female	ThyroidOmics	7	rs12083293	1	19830373	A	C	6.42e-24	0.0884	0.0088	27079	CAPZB	100.911
TSH_female	ThyroidOmics	8	rs13015993	2	217625523	G	A	5.709e-10	-0.0627	0.0101	24838	IGFBP5	38.5383
TSH_female	ThyroidOmics	9	rs17020122	1	108357391	C	T	4.077e-14	-0.1204	0.0159	27079	VAV3	57.3401
TSH_female	ThyroidOmics	10	rs17477923	15	49711185	T	C	6.82e-21	0.0875	0.0093	30097	FAM227B	88.5218
TSH_female	ThyroidOmics	11	rs2127387	5	76532571	G	A	3.077e-50	-0.1324	0.0089	26399	PDE8B	221.307
TSH_female	ThyroidOmics	12	rs2739067	8	133951991	G	A	2.762e-09	0.0524	0.0088	27079	TG	35.4566
TSH_female	ThyroidOmics	13	rs28709909	14	93587465	T	G	4.66e-10	-0.065	0.0104	30097	ITPK1	39.0625
TSH_female	ThyroidOmics	14	rs40393	16	14412536	T	C	8.614e-09	0.0499	0.0087	30097	MKL2	32.8975
TSH_female	ThyroidOmics	15	rs59840922	4	149632011	G	A	1.057e-25	0.1192	0.0114	24838	NR3C2	109.331
TSH_female	ThyroidOmics	16	rs72691624	14	81591396	C	T	1.011e-08	0.0561	0.0098	30097	TSHR	32.7698
TSH_female	ThyroidOmics	17	rs73575083	16	79747855	A	G	5.294e-18	0.0768	0.0089	30097	MAF	74.4633
TSH_female	ThyroidOmics	18	rs7940871	11	45227830	C	T	3.565e-10	0.0572	0.0091	30097	PRDM11	39.5102
TSH_female	ThyroidOmics	19	rs9497965	6	148521292	C	T	1.179e-09	-0.0538	0.0088	27079	SASH1	37.3765
TSH_female	ThyroidOmics	20	rs9511141	13	24773803	C	T	2.214e-09	0.0549	0.0092	30097	RP11-307N16.6,SPATA13	35.6098
TSH_male	ThyroidOmics	1	rs1203923	20	22585828	T	G	6.482e-10	-0.0644	0.0104	24757	FOXA2	38.3447
TSH_male	ThyroidOmics	2	rs12148331	15	89110081	C	T	1.985e-14	0.0723	0.0094	24757	DET1	59.159
TSH_male	ThyroidOmics	3	rs12218610	10	8666609	C	T	2.23e-09	0.0584	0.0098	24757	GATA3	35.5119
TSH_male	ThyroidOmics	4	rs12410532	1	19845279	C	T	2.992e-20	0.11	0.0119	24757	CAPZB	85.4459
TSH_male	ThyroidOmics	5	rs12893151	14	81619945	C	A	1.57e-12	0.0791	0.0112	24757	TSHR	49.8789
TSH_male	ThyroidOmics	6	rs13138273	4	149619670	A	G	6.209e-23	0.1114	0.0113	24757	NR3C2	97.1882
TSH_male	ThyroidOmics	7	rs17477923	15	49711185	T	C	2.321e-15	0.0784	0.0099	24757	FAM227B	62.7136
TSH_male	ThyroidOmics	8	rs17767491	16	79745487	A	G	3.327e-26	0.0987	0.0093	24757	MAF	112.634
TSH_male	ThyroidOmics	9	rs1861628	2	217628430	A	G	1.788e-21	-0.094	0.0099	24757	IGFBP5	90.1541
TSH_male	ThyroidOmics	10	rs2127387	5	76532571	G	A	5.705e-75	-0.1643	0.009	24223	PDE8B	333.265
TSH_male	ThyroidOmics	11	rs2439301	8	32433013	A	G	1.069e-09	-0.067	0.011	24757	NRG1	37.0992
TSH_male	ThyroidOmics	12	rs3008034	6	166043862	T	C	4.836e-32	0.1119	0.0095	23897	PDE10A	138.744
TSH_male	ThyroidOmics	13	rs334725	1	61610049	G	A	2.332e-18	-0.1818	0.0208	24757	NFIA	76.3943
TSH_male	ThyroidOmics	14	rs3758723	11	45243512	T	C	1.461e-13	0.0738	0.01	24757	PRDM11	54.4644
TSH_male	ThyroidOmics	15	rs3892354	9	4282942	T	G	3.276e-08	0.0492	0.0089	24757	GLIS3	30.5598
TSH_male	ThyroidOmics	16	rs398745	14	36536181	A	C	3.058e-11	-0.0596	0.009	24757	BRMS1L	43.8538
TSH_male	ThyroidOmics	17	rs477812	1	19648143	A	C	6.323e-09	0.0566	0.0097	24757	PQLC2	34.0478
TSH_male	ThyroidOmics	18	rs4804416	19	7223848	T	G	7.822e-10	-0.0549	0.0089	23691	INSR	38.0509
TSH_male	ThyroidOmics	19	rs59381142	3	193916181	G	A	1.964e-10	0.0694	0.0109	23645	HES1	40.5383
TSH_male	ThyroidOmics	20	rs729761	6	43804571	T	G	1.049e-21	-0.0987	0.0103	24757	VEGFA	91.8248
TSH_male	ThyroidOmics	21	rs7465401	8	70367248	T	C	8.814e-10	-0.0599	0.0098	24757	SULF1	37.3595
TSH_male	ThyroidOmics	22	rs8013274	14	93569778	G	T	5.707e-10	-0.0677	0.0109	24757	ITPK1	38.5766
TSH_male	ThyroidOmics	23	rs9472153	6	43882612	G	A	3.557e-08	-0.0547	0.0099	24757	C6orf223	30.5284
TSH_male	ThyroidOmics	24	rs9900977	17	70110438	A	G	4.336e-09	-0.0522	0.0089	24757	SOX9	34.4002
TSH_male	ThyroidOmics	25	rs9904726	17	70383982	G	A	2.956e-11	0.0588	0.0089	24757	SLC39A11	43.649
fT4_female	ThyroidOmics	1	rs10986292	9	127016876	T	G	2.459e-08	0.051	0.0092	27380	NEK6	30.7302
fT4_female	ThyroidOmics	2	rs113107469	18	29306737	C	T	1.351e-09	-0.1784	0.0294	27380	SLC25A52	36.821
fT4_female	ThyroidOmics	3	rs11711652	3	181726693	T	C	4.423e-10	0.0778	0.0125	27380	SOX2	38.7382
fT4_female	ThyroidOmics	4	rs17789218	6	100600097	T	C	7.302e-14	-0.0819	0.0109	27380	MCHR2	56.4566
fT4_female	ThyroidOmics	5	rs2235544	1	54375570	C	A	8.232e-57	-0.138	0.0087	27380	DIO1	251.605
fT4_female	ThyroidOmics	6	rs225014	14	80669580	T	C	1.303e-08	0.0511	0.009	27380	DIO2	32.2372
fT4_female	ThyroidOmics	7	rs36028076	6	100856746	T	C	1.257e-08	-0.073	0.0128	27380	SIM1	32.5256
fT4_female	ThyroidOmics	8	rs4842131	9	139092679	T	C	2.669e-28	-0.1114	0.0101	24095	LHX3	121.654
fT4_female	ThyroidOmics	9	rs6855450	4	170992674	C	T	5.699e-17	-0.1251	0.0149	27380	AADAT	70.4924
fT4_female	ThyroidOmics	10	rs7045138	9	100591463	C	T	6.659e-15	-0.0678	0.0087	27380	FOXE1	60.7325
fT4_female	ThyroidOmics	11	rs7151700	14	101998986	C	A	4.049e-10	-0.059	0.0094	27380	DIO3	39.3957
fT4_male	ThyroidOmics	1	rs112649654	4	170986579	T	G	2.356e-08	-0.0964	0.0173	20500	AADAT	31.05
fT4_male	ThyroidOmics	2	rs113107469	18	29306737	C	T	4.066e-11	-0.2127	0.0322	22455	SLC25A52	43.6338
fT4_male	ThyroidOmics	3	rs1388385	14	80617599	G	A	7.161e-09	0.0588	0.0102	22455	DIO2	33.2318
fT4_male	ThyroidOmics	4	rs17789218	6	100600097	T	C	3.723e-08	-0.0665	0.0121	22455	MCHR2	30.2046
fT4_male	ThyroidOmics	5	rs2235544	1	54375570	C	A	5.861e-48	-0.1388	0.0095	22455	DIO1	213.467
fT4_male	ThyroidOmics	6	rs3780190	9	139099073	A	G	2.355e-20	-0.092	0.01	22455	QSOX2	84.64
fT4_male	ThyroidOmics	7	rs379471	9	136890649	G	A	2.116e-08	-0.0613	0.0109	22455	LINC00094	31.6277
fT4_male	ThyroidOmics	8	rs7030280	9	100535267	C	T	4.082e-19	-0.0909	0.0102	22455	XPA	79.4196
fT4_male	ThyroidOmics	9	rs9356988	6	25777481	G	A	1.906e-08	0.0607	0.0108	22455	SLC17A4	31.5886
hypothyroidism_female	UK Biobank	1	rs10143433	14	98622678	G	A	7.33387e-09	0.00611703	0.0010577	194153	C14orf177	33.4469
hypothyroidism_female	UK Biobank	2	rs10424978	19	4837557	C	A	3.88877e-15	-0.00691842	0.000880307	194153	PLIN3	61.7654
hypothyroidism_female	UK Biobank	3	rs10748781	10	101283330	C	A	1.23435e-09	-0.00526173	0.000865984	194153	NKX2-3	36.9179
hypothyroidism_female	UK Biobank	4	rs11258303	10	6405534	C	A	1.3271e-08	0.00560299	0.000985959	194153	PRKCQ	32.294
hypothyroidism_female	UK Biobank	5	rs113473633	4	103449131	A	G	3.97537e-09	-0.0162341	0.00275833	194153	NFKB1	34.6389
hypothyroidism_female	UK Biobank	6	rs11571302	2	204742934	G	T	3.66936e-47	-0.0123487	0.000855908	194153	CTLA4	208.156
hypothyroidism_female	UK Biobank	7	rs11675342	2	1407628	C	T	2.33894e-14	0.00658046	0.000862326	194153	TPO	58.2331
hypothyroidism_female	UK Biobank	8	rs11706511	3	39344438	A	G	6.77485e-09	0.00744059	0.0012836	194153	CX3CR1	33.6012
hypothyroidism_female	UK Biobank	9	rs11718522	3	119126012	A	G	5.76371e-09	0.00504951	0.000867056	194153	ARHGAP31	33.916
hypothyroidism_female	UK Biobank	10	rs12482947	21	43852037	T	C	2.82499e-08	0.00485905	0.000875161	194153	UBASH3A	30.8267
hypothyroidism_female	UK Biobank	11	rs12582330	12	103892941	G	T	1.82046e-10	-0.00612776	0.00096105	194153	C12orf42	40.6548
hypothyroidism_female	UK Biobank	12	rs12973608	19	18398030	A	C	1.89853e-09	0.00532154	0.000885957	194153	JUND	36.0786
hypothyroidism_female	UK Biobank	13	rs12980063	19	50196992	A	G	1.12798e-09	-0.00533127	0.000875347	194153	CPT1C	37.0938
hypothyroidism_female	UK Biobank	14	rs13090803	3	105934953	G	T	2.60867e-11	0.00700333	0.00105037	194153	CBLB	44.4554
hypothyroidism_female	UK Biobank	15	rs13250295	8	134212652	C	T	8.19639e-11	-0.0059998	0.000923427	194153	WISP1	42.2152
hypothyroidism_female	UK Biobank	16	rs1356332	8	129525114	G	A	2.85484e-08	-0.00512819	0.000923942	194153	AC026248.1	30.8062
hypothyroidism_female	UK Biobank	17	rs142997491	16	50729820	A	G	3.33927e-08	0.0217896	0.00394534	194153	NOD2	30.5021
hypothyroidism_female	UK Biobank	18	rs1534430	2	12644736	C	T	2.13433e-10	-0.00556605	0.00087631	194153	TRIB2	40.344
hypothyroidism_female	UK Biobank	19	rs2049218	3	188122978	C	T	8.07866e-33	-0.0102581	0.000859564	194153	LPP	142.422
hypothyroidism_female	UK Biobank	20	rs2088827	1	19823746	A	G	2.32031e-08	-0.00478992	0.000857413	194153	CAPZB	31.2088
hypothyroidism_female	UK Biobank	21	rs2111485	2	163110536	A	G	1.91508e-11	0.00585772	0.000872625	194153	FAP	45.0611
hypothyroidism_female	UK Biobank	22	rs2123340	9	21589041	G	A	2.40016e-14	-0.00684297	0.000897118	194153	IFNE	58.1822
hypothyroidism_female	UK Biobank	23	rs221786	7	100266081	T	C	2.13154e-08	0.00754098	0.00134631	194153	GNB2	31.3737
hypothyroidism_female	UK Biobank	24	rs229540	22	37591290	T	G	7.84486e-20	0.00786956	0.000863241	194153	C1QTNF6	83.1068
hypothyroidism_female	UK Biobank	25	rs2445610	8	128197088	A	G	3.59125e-09	-0.00521216	0.000883077	194153	POU5F1B	34.8368
hypothyroidism_female	UK Biobank	26	rs2473808	1	19638883	T	C	7.76188e-10	-0.00556622	0.000905073	194153	PQLC2	37.8228
hypothyroidism_female	UK Biobank	27	rs2476601	1	114377568	A	G	3.77938e-105	-0.0306353	0.00140587	194153	PTPN22	474.847
hypothyroidism_female	UK Biobank	28	rs2649599	1	1305493	A	G	3.04955e-08	0.00602512	0.0010878	194153	AURKAIP1	30.6784
hypothyroidism_female	UK Biobank	29	rs28157	5	102595837	G	T	9.95513e-11	-0.00594155	0.000918608	194153	C5orf30	41.8349
hypothyroidism_female	UK Biobank	30	rs3184504	12	111884608	T	C	3.60898e-75	-0.015619	0.000851029	194153	SH2B3	336.835
hypothyroidism_female	UK Biobank	31	rs35782497	4	187001230	G	A	1.43602e-10	-0.00578438	0.000902066	194153	TLR3	41.1185
hypothyroidism_female	UK Biobank	32	rs35978921	1	38361215	C	T	3.91378e-08	-0.00509767	0.000927706	194153	INPP5B	30.1941
hypothyroidism_female	UK Biobank	33	rs4246215	11	61564299	G	T	9.51103e-09	-0.00510034	0.000888642	194153	FADS2,FEN1	32.9416
hypothyroidism_female	UK Biobank	34	rs4409785	11	95311422	T	C	1.37703e-15	0.00903962	0.00113163	194153	FAM76B	63.8104
hypothyroidism_female	UK Biobank	35	rs543135444	17	45498244	C	T	1.5226e-14	0.00910816	0.001185	194153	EFCAB13	59.0778
hypothyroidism_female	UK Biobank	36	rs61759532	17	7240391	C	T	9.8724e-11	0.00656277	0.00101446	194153	ACAP1	41.8509
hypothyroidism_female	UK Biobank	37	rs6602398	10	6082953	G	T	2.82555e-13	-0.00668255	0.000915045	194153	IL2RA	53.3334
hypothyroidism_female	UK Biobank	38	rs705702	12	56390636	A	G	4.62215e-09	0.00528043	0.00090102	194153	RAB5B	34.3455
hypothyroidism_female	UK Biobank	39	rs707974	6	31629499	A	G	1.60252e-22	0.0134278	0.00137503	194153	GPANK1	95.3642
hypothyroidism_female	UK Biobank	40	rs71508903	10	63779871	C	T	3.58284e-16	0.00886431	0.0010873	194153	ARID5B	66.4647
hypothyroidism_female	UK Biobank	41	rs7327973	13	24785854	T	C	1.94149e-20	0.00889286	0.000959674	194153	RP11-307N16.6,SPATA13	85.8688
hypothyroidism_female	UK Biobank	42	rs736374	11	35266944	G	A	5.27847e-13	0.00641644	0.000888897	194153	SLC1A2	52.1057
hypothyroidism_female	UK Biobank	43	rs76428106	13	28604007	T	C	6.81375e-23	0.0386195	0.00392003	194153	FLT3	97.0587
hypothyroidism_female	UK Biobank	44	rs7655751	4	149633421	C	T	3.5567e-21	-0.00983484	0.00104116	194153	NR3C2	89.2277
hypothyroidism_female	UK Biobank	45	rs78458460	1	108347599	G	T	5.0079e-11	0.00656366	0.000998872	194153	VAV3	43.179
hypothyroidism_female	UK Biobank	46	rs8043085	15	38828140	G	T	1.36611e-11	0.00684503	0.0010123	194153	RASGRP1	45.7227
hypothyroidism_female	UK Biobank	47	rs8054578	16	79316815	A	G	4.20352e-08	-0.00562623	0.00102625	194153	WWOX	30.0558
hypothyroidism_female	UK Biobank	48	rs865488	8	133938622	C	T	2.15207e-12	-0.00640937	0.000912403	194153	TG	49.3466
hypothyroidism_female	UK Biobank	49	rs925489	9	100546600	C	T	3.09072e-58	0.0145821	0.000906085	194153	FOXE1	259.001
hypothyroidism_female	UK Biobank	50	rs9262534	6	30989907	G	A	6.94755e-12	-0.00880989	0.0012844	194153	MUC22	47.0479
hypothyroidism_female	UK Biobank	51	rs9291444	4	10713674	C	T	3.65576e-10	0.00535206	0.000853818	194153	CLNK	39.2927
hypothyroidism_female	UK Biobank	52	rs933243	6	167403873	C	A	1.05674e-20	-0.0084272	0.000903115	194153	FGFR1OP	87.0724
hypothyroidism_female	UK Biobank	53	rs9497965	6	148521292	C	T	5.06518e-10	0.00540428	0.00086922	194153	SASH1	38.6559
hypothyroidism_male	UK Biobank	1	rs10739496	9	100552559	C	T	7.25023e-19	0.00408165	0.000460058	166988	FOXE1	78.713
hypothyroidism_male	UK Biobank	2	rs11675342	2	1407628	C	T	9.49409e-09	0.00252271	0.000439511	166988	TPO	32.9454
hypothyroidism_male	UK Biobank	3	rs11759423	6	32730392	C	T	3.8582e-09	0.00476386	0.000808739	166988	HLA-DQB2	34.6977
hypothyroidism_male	UK Biobank	4	rs11953434	5	35833268	T	C	2.86721e-08	-0.00242228	0.000436476	166988	SPEF2	30.7984
hypothyroidism_male	UK Biobank	5	rs13098877	3	188133163	C	T	3.70506e-08	0.00239795	0.000435625	166988	LPP	30.3008
hypothyroidism_male	UK Biobank	6	rs2476601	1	114377568	A	G	5.28888e-38	-0.00916017	0.000710598	166988	PTPN22	166.172
hypothyroidism_male	UK Biobank	7	rs3087243	2	204738919	G	A	7.39519e-23	-0.0042848	0.000435279	166988	CTLA4	96.9004
hypothyroidism_male	UK Biobank	8	rs76428106	13	28604007	T	C	1.79984e-12	0.013879	0.00196873	166988	FLT3	49.6986
hyperthyroidism_female	UK Biobank	1	rs2160215	14	81461472	T	C	7.21326e-30	0.00402603	0.000354581	194153	TSHR	128.921
hyperthyroidism_female	UK Biobank	2	rs2395149	6	32325562	G	A	8.8948e-90	0.0101405	0.000504473	194153	C6orf10	404.057
hyperthyroidism_female	UK Biobank	3	rs2476601	1	114377568	A	G	3.06628e-12	-0.00393617	0.000564318	194153	PTPN22	48.6519
hyperthyroidism_female	UK Biobank	4	rs3087243	2	204738919	G	A	7.9838e-18	-0.00295746	0.000343864	194153	CTLA4	73.9715
hyperthyroidism_male	UK Biobank	1	rs191662695	8	29639886	A	G	1.41287e-08	0.0148493	0.00261795	166988	SARAF	32.1728
hyperthyroidism_male	UK Biobank	2	rs2854275	6	32628428	C	A	1.00974e-29	0.00301722	0.000266417	166988	HLA-DQB1	128.26
hyperthyroidism_male	UK Biobank	3	rs76665688	14	94506299	C	T	2.07913e-08	0.0016062	0.000286537	166988	OTUB2	31.4223
high_TSH_overall	ThyroidOmics	1	rs111453031	3	94329150	A	G	4.148e-08	-0.8343	0.1521	42137	NSUN3	30.0875
high_TSH_overall	ThyroidOmics	2	rs11675342	2	1407628	C	T	1.477e-10	-0.1604	0.025	53241	TPO	41.1651
high_TSH_overall	ThyroidOmics	3	rs12449792	17	43302259	C	T	2.409e-08	-0.1566	0.0281	46314	FMNL1	31.0578
high_TSH_overall	ThyroidOmics	4	rs1382879	5	76521868	T	C	2.149e-09	-0.1528	0.0255	48969	PDE8B	35.9059
high_TSH_overall	ThyroidOmics	5	rs143344027	2	67379207	A	G	1.328e-10	-0.5314	0.0827	53241	ETAA1	41.2888
high_TSH_overall	ThyroidOmics	6	rs148575660	6	74446214	A	G	2.526e-09	-0.7026	0.1179	50865	CD109	35.5131
high_TSH_overall	ThyroidOmics	7	rs2983514	6	166050119	A	G	1.583e-08	0.1541	0.0273	51313	PDE10A	31.8625
high_TSH_overall	ThyroidOmics	8	rs597808	12	111973358	A	G	3.465e-12	0.1801	0.0259	53241	ATXN2	48.3535
high_TSH_overall	ThyroidOmics	9	rs75491569	1	19836221	C	T	8.665e-11	0.2384	0.0367	53241	CAPZB	42.1969
low_TSH_overall	ThyroidOmics	1	rs117149089	12	47804711	C	T	2.028e-08	-0.7393	0.1318	41165	PCED1B	31.4638
low_TSH_overall	ThyroidOmics	2	rs12410532	1	19845279	C	T	7.48e-09	-0.2288	0.0396	51668	CAPZB	33.3827
low_TSH_overall	ThyroidOmics	3	rs144569862	7	51449378	G	T	3.019e-08	-0.5431	0.098	49979	COBL	30.712
low_TSH_overall	ThyroidOmics	4	rs1479560	5	76468398	G	T	1.459e-09	-0.2569	0.0425	50420	PDE8B	36.5385
low_TSH_overall	ThyroidOmics	5	rs148591245	1	230364466	G	A	8.746e-09	-0.8361	0.1453	51668	GALNT2	33.112
low_TSH_overall	ThyroidOmics	6	rs17477923	15	49711185	T	C	6.123e-13	-0.2447	0.034	48508	FAM227B	51.7977
low_TSH_overall	ThyroidOmics	7	rs2046045	5	76535811	T	G	4.353e-22	0.3286	0.034	50420	PDE8B	93.4065
low_TSH_overall	ThyroidOmics	8	rs2983514	6	166050119	A	G	5.235e-10	-0.1992	0.0321	49745	PDE10A	38.5096
low_TSH_overall	ThyroidOmics	9	rs36119261	5	107131308	G	A	2.362e-10	-0.8816	0.1391	50420	FBXL17	40.1688
low_TSH_overall	ThyroidOmics	10	rs6535864	4	153615676	A	G	1.95e-08	0.6596	0.1174	40483	TMEM154	31.5664
low_TSH_overall	ThyroidOmics	11	rs66760320	6	43906255	C	T	4.428e-08	-0.1924	0.0351	51668	C6orf223	30.0466
low_TSH_overall	ThyroidOmics	12	rs79676842	8	133883905	G	T	1.033e-12	-0.6976	0.0979	48508	TG	50.7747
low_TSH_overall	ThyroidOmics	13	rs8077245	17	70376177	G	T	5.022e-10	-0.2054	0.033	48508	SOX9	38.7412
low_TSH_overall	ThyroidOmics	14	rs925488	9	100546391	G	A	1.142e-08	-0.1903	0.0333	48508	FOXE1	32.658

## Sheet: S4
Table S4 Two-sample Mendelian randomization for effects of Thyroid function on infertility
Outcome	Exposure				Inverse variance weighting random-effects								Heterogeneity statistics			Heterogeneity statistics			Weighted median							MR Egger							Weighted mode
infertility			SNPs, N		Beta	SE	pval	OR	or_lci95	or_uci95		Q, Cochran’s Q statistics	Q_df,degrees of freedom	Q_pval	egger_intercept	se	pval		Beta	SE	pval	or	or_lci95	or_uci95		Beta	SE	pval	or	or_lci95	or_uci95		Beta	SE	pval	or	or_lci95	or_uci95
female infertility
	TSH		20		-0.0187367	0.0422468	0.6574	0.981438	0.903445	1.06616		15.8513	19	0.667174	0.00254117	0.0091261	0.78384		-0.0384366	0.0588404	0.513605	0.962293	0.857474	1.07992		-0.050561	0.121849	0.683083	0.950696	0.748724	1.20715		-0.0525758	0.0757133	0.495832	0.948782	0.817934	1.10056
	fT4		11		-0.00989931	0.0725639	0.891488	0.99015	0.858881	1.14148		20.1452	10	0.0279088	0.0150846	0.0185379	0.436805		-0.0934938	0.0761096	0.219293	0.910744	0.784531	1.05726		-0.169673	0.209769	0.439456	0.843941	0.559439	1.27312		-0.156058	0.0792149	0.0771364	0.855509	0.73248	0.999203
	hypothyroidism		13		0.194337	1.2389	0.875354	1.21451	0.107108	13.7714		7.21972	12	0.842759	-0.0134144	0.014138	0.363091		0.427888	1.29863	0.741785	1.53401	0.12034	19.5545		0.98005	1.49018	0.524272	2.66459	0.143604	49.4417		0.542988	1.29353	0.682069	1.72114	0.136378	21.7215
	hyperthyroidism		4		-1.31567	2.55012	0.605907	0.268294	0.00181094	39.7484		8.07419	3	0.044503	0.0231495	0.0302073	0.523561		-1.94429	1.79714	0.279304	0.143088	0.00422521	4.84573		-5.42244	6.02142	0.462882	0.00441635	3.31e-08	589.656		-2.18945	1.83317	0.318164	0.111979	0.00308111	4.0697
	high TSH		9		-0.0236397	0.0278476	0.395939	0.976638	0.92476	1.03143		6.10881	8	0.635045	-0.0140832	0.0131327	0.319123		-0.01916	0.0374252	0.608683	0.981022	0.911637	1.05569		0.041041	0.0664335	0.556279	1.04189	0.914691	1.18679		0.0148974	0.0544471	0.791314	1.01501	0.91227	1.12932
	low TSH		14		0.00787836	0.0186981	0.673503	1.00791	0.97164	1.04553		14.0318	13	0.371608	0.00682525	0.0133581	0.618659		0.0127288	0.0246204	0.605154	1.01281	0.965097	1.06288		-0.0151632	0.0490341	0.762443	0.984951	0.894697	1.08431		0.00819671	0.027855	0.773203	1.00823	0.954661	1.06481
male infertility
	TSH		25		0.0577195	0.105843	0.585526	1.05942	0.860938	1.30366		22.788	24	0.532339	-0.0145735	0.0253342	0.570708		0.0528434	0.162001	0.744279	1.05426	0.767453	1.44826		0.224839	0.309197	0.474458	1.25212	0.68305	2.2953		0.0536479	0.197804	0.788542	1.05511	0.71602	1.55479
	fT4		9		-0.15486	0.262515	0.555252	0.856535	0.512021	1.43286		19.9319	8	0.0105967	-0.0552455	0.0720836	0.468486		-0.349139	0.242426	0.149814	0.705295	0.438545	1.1343		0.421611	0.799014	0.614039	1.52441	0.318397	7.29857		-0.321999	0.307174	0.325152	0.724699	0.396905	1.32321
	hypothyroidism		8		2.40354	4.12559	0.560167	11.0623	0.00340466	35943.1		8.55612	7	0.286114	-0.0159248	0.0390537	0.697596		10.5407	5.1378	0.0402084	37824.5	1.601	8.93625e+08		5.56265	8.90748	0.555292	260.513	6.81755e-06	9.95475e+09		10.3485	6.19714	0.138871	31209.9	0.165645	5.8804e+09
	hyperthyroidism		3		0.473748	7.35299	0.948628	1.606	8.84619e-07	2.91565e+06		1.36234	2	0.506025	-0.0455181	0.0511396	0.536983		1.88035	7.78301	0.809093	6.55579	1.5545e-06	2.76477e+07		6.32858	9.86587	0.636904	560.362	2.24117e-06	1.40108e+11		3.75968	7.93549	0.682338	42.9348	7.55071e-06	2.44136e+08
	high TSH		9		0.0567571	0.0915184	0.535145	1.0584	0.884601	1.26634		9.27287	8	0.319803	-0.0940399	0.0400426	0.0512009		0.0155529	0.120293	0.897127	1.01567	0.802341	1.28573		0.488378	0.202493	0.0466485	1.62967	1.09581	2.42362		-0.0530493	0.189951	0.787115	0.948333	0.653539	1.3761
	low TSH		14		0.0285033	0.0548031	0.602991	1.02891	0.924122	1.14559		10.4263	13	0.658754	-0.0201305	0.0380734	0.606634		-0.0159688	0.0731018	0.827081	0.984158	0.852785	1.13577		0.0964275	0.139668	0.503074	1.10123	0.83751	1.44799		-0.0372566	0.0916569	0.691003	0.963429	0.805007	1.15303
Endometriosis and infertility	TSH		20		-0.105396	0.0809951	0.193169	0.899968	0.767861	1.0548		17.5165	19	0.554923	0.0135891	0.0175051	0.447659		-0.210533	0.116087	0.0697428	0.810152	0.645285	1.01714		-0.275544	0.233667	0.253665	0.759159	0.48021	1.20015		-0.325322	0.165426	0.0640123	0.722295	0.522278	0.998913
cervical,vaginal,other or unspecified origin			20		-0.0194865	0.0459165	0.671281	0.980702	0.896298	1.07306		19.5616	19	0.421377	-0.000275282	0.0101876	0.97874		-0.0418384	0.0666627	0.530258	0.959025	0.841561	1.09288		-0.0160398	0.135999	0.907421	0.984088	0.753823	1.28469		-0.0416495	0.0806313	0.611435	0.959206	0.818987	1.12343
uterine origin infertility			20		-0.0375579	0.122502	0.759156	0.963139	0.757553	1.22452		20.0107	19	0.393935	0.0350323	0.0259031	0.192984		-0.12112	0.175844	0.490955	0.885928	0.627649	1.25049		-0.476266	0.345839	0.185357	0.621098	0.315338	1.22333		-0.239529	0.208192	0.264204	0.786998	0.523308	1.18356
tubal origin infertility			20		0.30616	0.449597	0.495893	1.3582	0.562677	3.27845		12.4316	19	0.866359	0.00929759	0.0971594	0.924821		0.105101	0.632915	0.868111	1.11082	0.321289	3.84055		0.189689	1.2975	0.885392	1.20887	0.0950437	15.3758		-0.160752	0.838879	0.850068	0.851503	0.164482	4.40813
anovulation origin infertility			20		0.0853295	0.0928422	0.358054	1.08908	0.907882	1.30643		16.6343	19	0.614631	0.0130303	0.0200647	0.52427		0.0782469	0.130717	0.549442	1.08139	0.836977	1.39718		-0.0778662	0.267898	0.774636	0.925088	0.547197	1.56395		0.048341	0.165534	0.773428	1.04953	0.758733	1.45178
Endometriosis and infertility	fT4		11		0.0298695	0.126906	0.813923	1.03032	0.803429	1.32129		16.7771	10	0.0794448	0.047842	0.0295424	0.139806		-0.187486	0.137018	0.17121	0.829041	0.633788	1.08445		-0.476974	0.334381	0.187496	0.620659	0.322272	1.19532		-0.162529	0.146134	0.292081	0.849992	0.638297	1.1319
cervical,vaginal,other or unspecified origin			11		-0.00954555	0.084339	0.909887	0.9905	0.839583	1.16854		23.7283	10	0.00835512	0.0167661	0.0216233	0.458009		-0.106239	0.0844544	0.208413	0.89921	0.76203	1.06108		-0.187054	0.24458	0.463973	0.829399	0.513539	1.33953		-0.169355	0.0878829	0.0828377	0.844209	0.710629	1.0029
uterine origin infertility			11		-0.00720387	0.172034	0.966599	0.992822	0.708652	1.39094		14.18	10	0.164937	0.0783557	0.0372799	0.0649263		-0.0973109	0.227491	0.668829	0.907274	0.58089	1.41704		-0.837177	0.421889	0.0785071	0.432931	0.189365	0.989777		-0.327118	0.292792	0.290017	0.720999	0.406168	1.27986
tubal origin infertility			11		-0.393044	0.608264	0.518168	0.674999	0.204898	2.22366		12.4278	10	0.257443	-0.00760014	0.16113	0.963409		-0.175406	0.728085	0.809622	0.839116	0.201402	3.49607		-0.312504	1.8239	0.867748	0.731613	0.0204997	26.1104		-0.117614	0.800734	0.886144	0.889039	0.185064	4.2709
anovulation origin infertility			11		0.120061	0.112264	0.284863	1.12757	0.90486	1.40509		6.05512	10	0.810611	-0.0179517	0.028199	0.540231		0.0840645	0.143101	0.556901	1.0877	0.821673	1.43985		0.310325	0.31926	0.356441	1.36387	0.729479	2.54995		0.101686	0.161514	0.543086	1.10704	0.806637	1.5193
Endometriosis and infertility	hypothyroidism		13		2.27863	2.37163	0.33666	9.76331	0.0935026	1019.46		6.31218	12	0.899534	-0.0135579	0.0270799	0.626476		2.55103	2.50994	0.309453	12.8203	0.0936252	1755.51		3.07177	2.85207	0.304519	21.5801	0.080598	5778.09		2.69697	2.44245	0.291154	14.8347	0.123658	1779.65
cervical,vaginal,other or unspecified origin			13		0.0964478	1.3265	0.942038	1.10125	0.0817987	14.8261		10.8271	12	0.543791	-0.0141554	0.0151489	0.370147		0.439944	1.42426	0.757402	1.55262	0.0952168	25.3173		0.925202	1.59569	0.573725	2.52238	0.110543	57.5559		0.387387	1.43837	0.792255	1.47313	0.0878772	24.6947
uterine origin infertility			13		1.50701	3.52554	0.669048	4.51323	0.00450282	4523.66		8.67557	12	0.730362	0.0131316	0.0401142	0.749544		1.07718	3.84355	0.779281	2.93639	0.00157077	5489.25		0.73571	4.24039	0.86541	2.08696	0.000512884	8492		1.33476	3.64434	0.720549	3.7991	0.00300303	4806.21
tubal origin infertility			13		14.5576	13.3013	0.273759	2.10028e+06	9.99947e-06	4.41143e+17		12.4058	12	0.413664	0.000206464	0.158693	0.998985		16.0353	14.8454	0.280073	9.20558e+06	2.12528e-06	3.98736e+19		14.5455	16.7199	0.402912	2.07502e+06	1.21555e-08	3.54216e+20		13.7146	13.6476	0.334774	904030	2.18322e-06	3.74342e+17
anovulation origin infertility			13		0.420172	2.70045	0.876353	1.52222	0.00765267	302.791		8.91593	12	0.710094	0.000220918	0.0310289	0.994447		0.409371	2.85293	0.885902	1.50587	0.00561472	403.875		0.407308	3.24913	0.902501	1.50277	0.00257735	876.213		-0.127995	2.83844	0.964775	0.879858	0.00337504	229.375
Endometriosis and infertility	hyperthyroidism		4		1.06242	2.9844	0.721847	2.89337	0.00833738	1004.11		1.03598	3	0.792547	-0.0202077	0.0328045	0.600658		1.6623	3.41946	0.626874	5.27145	0.00647481	4291.73		4.65112	6.54569	0.551041	104.702	0.000280641	3.90624e+07		1.96064	3.84206	0.645012	7.10384	0.00381124	13241
cervical,vaginal,other or unspecified origin			4		-0.369781	2.99256	0.901658	0.690886	0.00195924	243.627		9.67988	3	0.0214928	0.0358097	0.031361	0.371795		-0.960227	1.98367	0.628338	0.382806	0.0078424	18.6857		-6.72413	6.25304	0.394726	0.00120156	5.71544e-09	252.606		-1.94339	2.10137	0.423272	0.143218	0.00232956	8.80481
uterine origin infertility			4		-8.90626	4.39489	0.0427133	0.000135537	2.46065e-08	0.746566		2.23168	3	0.525735	-0.000491716	0.0510221	0.993186		-9.73908	5.05505	0.0540289	5.89348e-05	2.93379e-09	1.1839		-8.81897	10.1784	0.477586	0.000147901	3.2057e-13	68236.9		-8.38655	5.88279	0.249219	0.000227912	2.23995e-09	23.1897
tubal origin infertility			4		-9.86781	16.6727	0.553949	5.18162e-05	3.32919e-19	8.06477e+09		1.47545	3	0.687948	-0.178621	0.182764	0.431474		0.4213	19.5431	0.982801	1.52394	3.52801e-17	6.58274e+16		21.9571	36.5832	0.609325	3.43438e+09	2.48661e-22	4.74338e+40		0.325549	21.1066	0.988662	1.38479	1.49654e-18	1.28138e+18
anovulation origin infertility			4		-4.16313	5.52809	0.451398	0.0155588	3.06458e-07	789.915		7.85071	3	0.0492	0.00522734	0.0743716	0.950361		-4.48539	3.94532	0.255584	0.0112724	4.9396e-06	25.7243		-5.09121	14.835	0.764174	0.00615055	1.449e-15	2.61072e+10		-4.13436	4.66995	0.441192	0.0160129	1.69562e-06	151.221
Endometriosis and infertility	high TSH		9		-0.202538	0.053413	0.000149481	0.816655	0.735483	0.906786		6.97631	8	0.539191	-0.00859857	0.0251734	0.742697		-0.16017	0.0765945	0.036515	0.851999	0.73323	0.990005		-0.163044	0.127365	0.241286	0.849554	0.661874	1.09045		-0.124417	0.123079	0.341669	0.883011	0.693745	1.12391
cervical,vaginal,other or unspecified origin			9		-0.0108775	0.0298142	0.715229	0.989181	0.933034	1.04871		4.94711	8	0.763214	-0.0167959	0.0140462	0.27072		-0.00432294	0.0398333	0.913579	0.995686	0.920907	1.07654		0.0661962	0.0710171	0.382301	1.06844	0.929603	1.228		-0.00470268	0.0568433	0.936098	0.995308	0.890372	1.11261
uterine origin infertility			9		-0.114755	0.0787474	0.145048	0.891585	0.764067	1.04038		2.60521	8	0.956644	-0.00370809	0.0371555	0.923302		-0.128604	0.0962556	0.181526	0.879322	0.728138	1.0619		-0.097702	0.188141	0.619561	0.906919	0.627219	1.31135		-0.160427	0.140913	0.287862	0.85178	0.646219	1.12273
tubal origin infertility			9		-0.106268	0.298478	0.721815	0.899184	0.500932	1.61405		5.62268	8	0.689413	0.197315	0.141395	0.20554		-0.397192	0.401904	0.323017	0.672205	0.305769	1.47778		-1.01807	0.718344	0.199346	0.36129	0.0883871	1.4768		-0.468091	0.67472	0.507475	0.626196	0.16687	2.34987
anovulation origin infertility			9		0.000298528	0.0611821	0.996107	1.0003	0.887259	1.12774		5.40328	8	0.71373	-0.0420162	0.0288549	0.188698		0.0075505	0.0789867	0.923845	1.00758	0.863067	1.17629		0.193397	0.146044	0.227025	1.21336	0.91133	1.6155		0.00183064	0.121243	0.988323	1.00183	0.789935	1.27057
Endometriosis and infertility	low TSH		14		0.0624671	0.0377668	0.0981235	1.06446	0.988511	1.14624		15.5619	13	0.273599	0.0191648	0.0267701	0.487749		0.0587989	0.0493017	0.233013	1.06056	0.962874	1.16816	14	-0.00242303	0.0984769	0.980774	0.99758	0.822475	1.20997		0.0965028	0.0686904	0.183495	1.10131	0.962587	1.26003
cervical,vaginal,other or unspecified origin			14		0.00724379	0.0195869	0.711511	1.00727	0.969333	1.04669		13.4256	13	0.415498	0.0121397	0.0136989	0.392933		0.0127853	0.0276476	0.643768	1.01287	0.959441	1.06927	14	-0.0337252	0.0502731	0.515028	0.966837	0.876113	1.06696		0.0074827	0.0318292	0.817802	1.00751	0.946577	1.07237
uterine origin infertility			14		0.0317977	0.0508897	0.532079	1.03231	0.934311	1.14059		11.0343	13	0.607941	0.0816303	0.0353424	0.0394978		0.0227587	0.0741149	0.758787	1.02302	0.8847	1.18296	14	-0.243953	0.129782	0.0846387	0.783524	0.607547	1.01047		0.0290901	0.0908539	0.753916	1.02952	0.861583	1.23018
tubal origin infertility			14		0.199485	0.193484	0.302532	1.22077	0.835485	1.78374		6.61403	13	0.920932	0.0996862	0.135458	0.475918		0.234319	0.263538	0.373934	1.26405	0.754112	2.11881	14	-0.140987	0.501477	0.783389	0.868501	0.325016	2.32079		0.255859	0.320796	0.439443	1.29157	0.688733	2.42206
anovulation origin infertility			14		-0.00576545	0.0468863	0.902133	0.994251	0.906955	1.08995		18.3644	13	0.144168	-0.0328299	0.0324248	0.331282		-0.0104955	0.0550392	0.848768	0.989559	0.888365	1.10228	14	0.104924	0.118936	0.395002	1.11063	0.879686	1.40219		-0.00872895	0.063008	0.891939	0.991309	0.876144	1.12161
